# Supplementary material for: Multigene Family of Pore-Forming Toxins from Sea Anemone Heteractis crispa
Source: Mar Drugs. 2018 May 24;16(6):183. doi: 10.3390/md16060183 (PMC6025637; doi:10.3390/md16060183)
Supplement: Supplementary file 1 [file marinedrugs-16-00183-s001.zip]

Archive with 5 entries (4 files):
- Supplementary/
- Supplementary/Figure S1.mas
- Supplementary/Figure S2.mas
- Supplementary/Figure S3.tif
- Supplementary/Table S1.xls
