# Supplementary material for: Multigene Family of Pore-Forming Toxins from Sea Anemone Heteractis crispa
Source: Mar Drugs. 2018 May 24;16(6):183. doi: 10.3390/md16060183 (PMC6025637; doi:10.3390/md16060183)
Supplement: Supplementary file 1 [file marinedrugs-16-00183-s001.zip › Supplementary/Table S1.xls]

## Sheet: MatrixOutput
StnI_P81662	1	2	3	4	5	6	7	8	9	10	11	12	13	14	15	16	17	18	19	20	21	22	23	24	25	26	27	28	29	30	31	32	33	34	35	36	37	38	39	40	41	42	43	44	45	46	47	48	49
RTX-A_P58691	0.185104
StnII_P07845	0.0664421	0.161234
Hct-S19	0.171249	0.0316692	0.147553
HMgIII_Q9U6X1	0.119517	0.138779	0.102987	0.124914
E4	0.128236	0.147663	0.111315	0.133611	0.00638457
G3	0.134025	0.13893	0.117139	0.125045	0.0126545	0.0192313
G4	0.134463	0.139378	0.117516	0.12545	0.0126932	0.0192906	0.0127027
G5	0.133879	0.138779	0.117019	0.124914	0.012645	0.0192164	0.0126545	0.0126932
D1	0.134309	0.139221	0.117383	0.125307	0.0126786	0.0192683	0.0126881	0.0127269	0.0126786
D3	0.126661	0.131637	0.109969	0.117798	0.00631069	0.0127872	0.00631534	0.0063346	0.00631069	0.00632729
D5	0.13443	0.139344	0.117489	0.12542	0.0126909	0.0192871	0.0127005	0.0127394	0.0126909	0.0127247	0.00633353
E1	0.127221	0.154407	0.110444	0.140365	0.0127431	0.0193676	0.0255911	0.0256698	0.025571	0.0256403	0.0191423	0.0256651
Hct-S3	0.119407	0.138965	0.102893	0.110653	0.0126606	0.0192404	0.0126702	0.0127089	0.0126606	0.0126942	0.00631846	0.0127066	0.0256029
Hct-S7	0.119407	0.138965	0.102893	0.110653	0.0126606	0.0192404	0.0126702	0.0127089	0.0126606	0.0126942	0.00631846	0.0127066	0.0256029	1e-06
Hct-A2	0.127251	0.146876	0.110474	0.118341	0.019118	0.0258263	0.0191327	0.0191915	0.019118	0.0191694	0.0127217	0.019188	0.0322187	0.0063463	0.0063463
Hct-A3	0.112334	0.146204	0.0959749	0.117798	0.0190341	0.0257118	0.031852	0.0319493	0.0318266	0.031913	0.0254147	0.0319434	0.0320765	0.019018	0.019018	0.0255265
Hct-S11	0.117669	0.151246	0.101351	0.12303	0.0319812	0.0388831	0.0449573	0.0450954	0.04492	0.0450443	0.0384321	0.0450867	0.0452769	0.031954	0.031954	0.0386018	0.025537
Hct-S15	0.12427	0.143579	0.107855	0.115557	0.0254456	0.0322255	0.0254655	0.0255435	0.0254456	0.0255143	0.0190481	0.0255388	0.0385969	0.0126694	0.0126694	0.0191322	0.0318529	0.0318132
Hct-A17	0.117021	0.136313	0.100807	0.10843	0.0190311	0.0257083	0.0190457	0.019104	0.0190311	0.019082	0.0126636	0.0191005	0.0320728	0.00631721	0.00631721	0.0127194	0.0254112	0.0253792	0.00628908
D2	0.109318	0.130696	0.101824	0.131704	0.032215	0.0391696	0.0452843	0.0454244	0.0452465	0.0453726	0.0387122	0.0454155	0.0456086	0.0453035	0.0453035	0.0521231	0.0387943	0.038746	0.0451038	0.0385519
D7	0.110214	0.137026	0.09413	0.13807	0.0384167	0.0454081	0.0514294	0.0515872	0.0513861	0.0515291	0.0448823	0.0515771	0.0517952	0.0514504	0.0514504	0.0582708	0.0449769	0.044922	0.0512263	0.0446978	0.0320674
E2	0.110422	0.137279	0.0943066	0.138327	0.0384883	0.0454933	0.0515246	0.051683	0.0514811	0.0516247	0.0449656	0.0516728	0.0518917	0.0515457	0.0515457	0.0583789	0.0450605	0.0450055	0.0513208	0.0447804	0.0321275	0.0125662
G1	0.117423	0.136469	0.10115	0.137508	0.0320095	0.0389169	0.0449951	0.0451334	0.0449578	0.0450823	0.0384653	0.0451247	0.0453153	0.0450141	0.0450141	0.0517854	0.0385464	0.0384987	0.0448169	0.038307	0.0126189	0.0318638	0.0319231
HmT_P0DMX2	0.138712	0.158741	0.121271	0.12943	0.0264495	0.0334918	0.0264711	0.0265551	0.0264495	0.0265236	0.0198109	0.02655	0.040087	0.0131844	0.0131844	0.0199016	0.033091	0.0466676	0.0264712	0.0198077	0.0607248	0.0670064	0.0671337	0.0603235
Hct-S13	0.155173	0.12711	0.134177	0.113686	0.109813	0.118228	0.12399	0.124388	0.123861	0.124248	0.116801	0.124359	0.124934	0.109714	0.109714	0.117336	0.116801	0.122002	0.114592	0.107522	0.130596	0.129183	0.129422	0.136364	0.128311
Hct-S8	0.13174	0.105292	0.111126	0.0921047	0.0878133	0.0958156	0.101685	0.102008	0.101585	0.101893	0.094669	0.101986	0.102447	0.087735	0.087735	0.0950992	0.094669	0.0999863	0.0928105	0.0859243	0.10816	0.106986	0.107184	0.113999	0.105313	0.0191934
Hct-A16	0.147773	0.123537	0.119009	0.109831	0.089755	0.0979288	0.103883	0.104219	0.103778	0.104099	0.0967369	0.104195	0.104675	0.0896736	0.0896736	0.0822247	0.0967369	0.102127	0.094814	0.0877977	0.110472	0.114565	0.114777	0.116392	0.10764	0.0529412	0.0325438
Hct-A18	0.147175	0.0988721	0.133771	0.11335	0.0953301	0.0969569	0.109348	0.109698	0.109237	0.109573	0.102252	0.109673	0.110174	0.109382	0.109382	0.116982	0.11645	0.12164	0.114251	0.1072	0.115885	0.114625	0.114838	0.121718	0.127919	0.0521146	0.0320408	0.0527746
Hct-A10	0.140278	0.120162	0.126857	0.106772	0.102753	0.104491	0.116877	0.117253	0.116757	0.11712	0.109721	0.117225	0.117766	0.10266	0.10266	0.110224	0.109721	0.114973	0.107615	0.100582	0.123461	0.122119	0.122346	0.12927	0.120994	0.0456394	0.0256552	0.0462179	0.0191203
Hct-A11	0.140175	0.120071	0.126759	0.106688	0.102669	0.104405	0.116786	0.102461	0.116666	0.117028	0.109634	0.117134	0.117673	0.102577	0.102577	0.110136	0.109634	0.114884	0.10753	0.100501	0.123366	0.122026	0.122253	0.129174	0.120898	0.0455967	0.0256302	0.0461743	0.0191015	0.0127455
Hct-A12	0.143364	0.128355	0.135556	0.114804	0.110919	0.112788	0.125236	0.125642	0.125103	0.125499	0.117975	0.125612	0.126198	0.110818	0.110818	0.11852	0.117975	0.123215	0.115728	0.108588	0.131906	0.130468	0.130712	0.13772	0.129633	0.0527931	0.0324566	0.0534702	0.0258014	0.0193692	0.0193499
Hct-A13	0.146811	0.126445	0.133442	0.113089	0.109223	0.111042	0.123325	0.123719	0.123197	0.12358	0.116175	0.12369	0.124259	0.109125	0.109125	0.116704	0.116175	0.121354	0.113985	0.106953	0.129896	0.128498	0.128734	0.121699	0.127605	0.0519987	0.0319737	0.052659	0.0254188	0.0190809	0.0190621	0.0257473
Hct-A14	0.156099	0.120512	0.142545	0.107081	0.11771	0.119667	0.132045	0.132472	0.131904	0.132322	0.12477	0.13244	0.13306	0.117603	0.117603	0.125345	0.12477	0.129951	0.122431	0.115271	0.138725	0.137222	0.137477	0.144487	0.136627	0.0593267	0.0389022	0.0600866	0.0322136	0.0257938	0.0257685	0.0326338	0.0321457
Hct-A15	0.155057	0.134145	0.141593	0.120677	0.116948	0.118882	0.131187	0.131608	0.131048	0.13146	0.123961	0.131577	0.132188	0.116842	0.116842	0.124528	0.123961	0.129115	0.121648	0.114537	0.137821	0.136337	0.136588	0.143553	0.135714	0.0589601	0.0386661	0.0597106	0.0320194	0.0256382	0.0256133	0.0324346	0.0319524	0.0257765
Hct-A4	0.124575	0.134216	0.126206	0.120733	0.0879292	0.0894419	0.101828	0.102152	0.101727	0.102037	0.0947978	0.102129	0.102592	0.0878507	0.0878507	0.0952294	0.0947978	0.100124	0.0929339	0.0860348	0.108316	0.107138	0.107336	0.114166	0.105468	0.0589663	0.0386657	0.0597173	0.0320178	0.025636	0.025611	0.032433	0.0319507	0.0388751	0.0386393
Hct-A5	0.132346	0.112732	0.119	0.0994348	0.0952773	0.0969022	0.109284	0.109634	0.109174	0.10951	0.102194	0.109609	0.110109	0.0951919	0.0951919	0.10266	0.102194	0.10748	0.100209	0.0932452	0.115817	0.114558	0.11477	0.121645	0.11316	0.0388569	0.0191126	0.0393466	0.0126617	0.00633645	0.00633001	0.0128261	0.0126359	0.0192152	0.0191002	0.0190978
Hct-A6	0.135564	0.115517	0.122028	0.102008	0.102342	0.104068	0.116414	0.116786	0.116294	0.116654	0.109284	0.116759	0.117295	0.10225	0.10225	0.109783	0.104874	0.11022	0.107191	0.100185	0.118722	0.117416	0.117636	0.124615	0.120502	0.0454556	0.0255517	0.0460296	0.0190432	0.0127066	0.0126939	0.0192901	0.0190041	0.0256892	0.0255349	0.0255326	0.00631078
Hct-A7	0.134843	0.119941	0.126614	0.106572	0.0971493	0.0988266	0.111382	0.111743	0.111267	0.111615	0.104177	0.111717	0.112236	0.0970607	0.0970607	0.104659	0.104177	0.109526	0.102132	0.0950529	0.118015	0.116716	0.116935	0.123912	0.115379	0.0455489	0.0256038	0.0461252	0.019082	0.0127325	0.0127197	0.0193299	0.0190427	0.0257418	0.0255869	0.0195153	0.00632361	0.012681
Hct-A8	0.140378	0.120241	0.126946	0.106841	0.102821	0.104561	0.116956	0.117332	0.116836	0.117199	0.109794	0.117305	0.117846	0.102728	0.102728	0.110298	0.109794	0.11505	0.107685	0.100647	0.123545	0.122201	0.122428	0.129358	0.121078	0.0456659	0.0256693	0.0462452	0.0191307	0.0127652	0.0127524	0.0193799	0.0190912	0.0258081	0.0256524	0.0256501	0.00633979	0.0127134	0.0127393
Hct-A9	0.139566	0.105956	0.12621	0.0926822	0.0883758	0.0899021	0.102342	0.102669	0.10224	0.102552	0.0952773	0.102646	0.103114	0.0882965	0.0882965	0.0957131	0.0952773	0.100624	0.0933975	0.0864647	0.108861	0.121516	0.121741	0.114733	0.106014	0.0454174	0.0255316	0.040063	0.0190286	0.012697	0.0126843	0.0192752	0.0189896	0.0256689	0.0255149	0.0255126	0.00630613	0.0126457	0.0126714	0.0127038
Hct-S5	0.132346	0.112732	0.119	0.0994348	0.0952773	0.0969022	0.109284	0.109634	0.109174	0.10951	0.102194	0.109609	0.110109	0.0951919	0.0951919	0.10266	0.102194	0.10748	0.100209	0.0932452	0.115817	0.114558	0.11477	0.121645	0.11316	0.0388569	0.0191126	0.0393466	0.0126617	0.00633645	0.00633001	0.0128261	0.0126359	0.0192152	0.0191002	0.0190978	1e-06	0.00631078	0.00632361	0.00633979	0.00630613
Hct-S6	0.131388	0.119954	0.118128	0.106588	0.102572	0.104305	0.11667	0.117044	0.116551	0.116912	0.109528	0.117017	0.117555	0.10248	0.10248	0.110029	0.109528	0.114772	0.107428	0.100408	0.123241	0.121905	0.12213	0.129042	0.120773	0.0455634	0.0256134	0.04614	0.0190894	0.0127378	0.012725	0.0193375	0.0190501	0.0257515	0.0255965	0.0255943	0.00632634	0.0126862	0.012712	0.0127446	0.0126766	0.00632634
Hct-S10	0.132346	0.112732	0.119	0.0994348	0.0952773	0.0969022	0.109284	0.109634	0.109174	0.10951	0.102194	0.109609	0.110109	0.0951919	0.0951919	0.10266	0.102194	0.10748	0.100209	0.0932452	0.115817	0.114558	0.11477	0.121645	0.11316	0.0388569	0.0191126	0.0393466	0.0126617	0.00633645	0.00633001	0.0128261	0.0126359	0.0192152	0.0191002	0.0190978	1e-06	0.00631078	0.00632361	0.00633979	0.00630613	1e-06	0.00632634
Hct-S12	0.147743	0.127212	0.134292	0.113775	0.1099	0.11174	0.124091	0.12449	0.123962	0.124349	0.116895	0.124461	0.125037	0.109801	0.109801	0.117431	0.116895	0.107845	0.114682	0.107606	0.130704	0.129289	0.129528	0.136477	0.128419	0.0389228	0.0321619	0.0529774	0.0255675	0.0191927	0.0191737	0.0258999	0.0255144	0.0323359	0.0321403	0.0321387	0.0127094	0.019115	0.019154	0.0192031	0.0191003	0.0127094	0.0191616	0.0127094
Hct-S14	0.149225	0.128463	0.135667	0.114915	0.111033	0.112903	0.125348	0.125754	0.125215	0.12561	0.118089	0.125724	0.126311	0.110932	0.110932	0.118634	0.118089	0.123326	0.115841	0.108701	0.132016	0.130577	0.130821	0.137826	0.129747	0.0528793	0.0325173	0.0535582	0.0258518	0.0194089	0.0193894	0.0261914	0.0257975	0.0326951	0.0324952	0.0324937	0.0128534	0.0193295	0.0193693	0.0194195	0.0193144	0.0128534	0.019377	0.0128534	0.0259506
Hct-S16	0.147886	0.127329	0.134422	0.11388	0.110004	0.111846	0.124208	0.124608	0.124079	0.124467	0.117006	0.124579	0.125156	0.109904	0.109904	0.117542	0.117006	0.122214	0.114789	0.107705	0.130827	0.12941	0.12965	0.136606	0.128544	0.0457091	0.0256931	0.0530255	0.0255899	0.0192095	0.0191905	0.0259228	0.0255367	0.0323645	0.0321685	0.0321669	0.0127205	0.0191317	0.0191708	0.01922	0.019117	0.0127205	0.0191783	0.0127205	0.0256868	0.0259736
Hct-S17	0.139719	0.119698	0.126345	0.106355	0.102342	0.104068	0.116414	0.116786	0.116294	0.116654	0.109284	0.116759	0.117295	0.10225	0.10225	0.109783	0.109284	0.114521	0.107191	0.100185	0.122973	0.121641	0.121866	0.128765	0.120502	0.0454556	0.0255517	0.0460296	0.0190432	0.0127066	0.0126939	0.0192901	0.0190041	0.0256892	0.0255349	0.0255326	0.00631078	0.0126552	0.012681	0.0127134	0.0126457	0.00631078	0.0126862	0.00631078	0.019115	0.0193295	0.0191317
Hct-S18	0.155893	0.134827	0.142352	0.121288	0.117551	0.119504	0.13187	0.132296	0.131729	0.132146	0.124603	0.132264	0.132882	0.117444	0.117444	0.125176	0.124603	0.129779	0.122269	0.115118	0.138542	0.137042	0.137297	0.144299	0.136441	0.059244	0.0388475	0.0600019	0.0321681	0.0191264	0.0257318	0.0325872	0.0321005	0.0390589	0.0388209	0.0388204	0.0191878	0.0256527	0.0257052	0.0257713	0.0256325	0.0191878	0.0257149	0.0191878	0.0322901	0.0326484	0.0259488	0.0256527
Hct-S20	0.140278	0.120162	0.126857	0.113902	0.110025	0.111868	0.124233	0.124633	0.124103	0.124492	0.117029	0.124603	0.125181	0.109926	0.109926	0.117566	0.117029	0.122238	0.114811	0.107726	0.123461	0.122119	0.122346	0.12927	0.12857	0.0389653	0.0321965	0.0530361	0.0255949	0.0192133	0.0191943	0.025928	0.0255417	0.032371	0.0321749	0.0321733	0.012723	0.0191355	0.0191746	0.0192238	0.0191208	0.012723	0.0191821	0.012723	0.0256919	0.0259788	0.0257144	0.0191355	0.0323251
Hct-S21	0.140947	0.120712	0.127466	0.107262	0.103237	0.104989	0.117426	0.117805	0.117305	0.117671	0.110237	0.117777	0.118322	0.103143	0.103143	0.110744	0.110237	0.115507	0.108113	0.101048	0.124039	0.122687	0.122915	0.12987	0.121577	0.0458493	0.0257722	0.0464331	0.0192072	0.0128165	0.0128036	0.0194583	0.0191674	0.025912	0.025755	0.0257528	0.00636522	0.0127643	0.0127904	0.0128234	0.0127546	0.00636522	0.0127957	0.00636522	0.0192802	0.0127021	0.0192972	0.0127643	0.0258749
Hct-S22	0.140947	0.120712	0.127466	0.107262	0.103237	0.104989	0.117426	0.117805	0.117305	0.117671	0.110237	0.117777	0.118322	0.103143	0.103143	0.110744	0.110237	0.115507	0.108113	0.101048	0.124039	0.122687	0.122915	0.12987	0.121577	0.0458493	0.0257722	0.0464331	0.0192072	0.0128165	0.0128036	0.0194583	0.0191674	0.025912	0.025755	0.0257528	0.00636522	0.0127643	0.0127904	0.0128234	0.0127546	0.00636522	0.0127957	0.00636522	0.0192802	0.0127021	0.0192972	0.0127643	0.0258749
Hct-S9	0.139566	0.119577	0.12621	0.106251	0.10224	0.103963	0.116294	0.116666	0.10224	0.116534	0.109174	0.116639	0.117174	0.102148	0.102148	0.109672	0.109174	0.114406	0.107085	0.100088	0.122845	0.121516	0.121741	0.128631	0.120374	0.0454174	0.0255316	0.0459904	0.0190286	0.012697	0.0126843	0.0192752	0.0189896	0.0256689	0.0255149	0.0255126	0.00630613	0.0126457	0.0126714	0.0127038	0.0126362	0.00630613	0.0126766	0.00630613	0.0191003	0.0193144	0.019117	0.0126457	0.0256325
RTX-SII_P0C1F8	0.142496	0.123995	0.125266	0.139314	0.0386485	0.0456856	0.0517407	0.0519004	0.0516968	0.0518416	0.0451534	0.0518901	0.0521149	0.0517619	0.0517619	0.0586266	0.0583677	0.071937	0.0650401	0.0583658	0.0724607	0.0652494	0.0653709	0.0719921	0.0674281	0.0957229	0.0740183	0.081347	0.0674162	0.0887124	0.0886369	0.0966895	0.0952071	0.103468	0.1028	0.088444	0.0813511	0.088354	0.0829895	0.0887699	0.0882689	0.0813511	0.0885572	0.0813511	0.0957968	0.0968032	0.0958865	0.088354	0.103326
E13	0.140991	0.108167	0.112353	0.10871	0.0585973	0.0659717	0.0719162	0.0721395	0.0718516	0.0720584	0.0651998	0.0721246	0.0724377	0.071943	0.071943	0.0790103	0.0786603	0.092553	0.0854721	0.0786627	0.0866969	0.0857485	0.0859074	0.0926187	0.0885095	0.0466023	0.0262236	0.0330051	0.0330266	0.039871	0.0398325	0.0470708	0.0463526	0.0537125	0.0533757	0.0533797	0.0330126	0.039707	0.0397901	0.0398944	0.0396736	0.0330126	0.0398037	0.0330126	0.0466338	0.0471524	0.0466763	0.039707	0.053636
E6	0.14901	0.115658	0.120137	0.116234	0.0655338	0.0730463	0.0789673	0.0792137	0.0788949	0.0791246	0.0721881	0.079197	0.0795438	0.0789958	0.0789958	0.0861547	0.0857715	0.0998167	0.0926519	0.0857761	0.0939804	0.0929527	0.0931252	0.0998857	0.0959179	0.0535939	0.0329815	0.0398534	0.039879	0.0468058	0.0467613	0.0541342	0.0533058	0.060808	0.0604243	0.0604313	0.0398615	0.0466133	0.0467111	0.0468337	0.0465732	0.0398615	0.0467261	0.0398615	0.0536309	0.0542235	0.0536801	0.0466133	0.0607216
G2	0.143009	0.115252	0.105212	0.115825	0.0520028	0.0592833	0.0652768	0.0654795	0.0652191	0.0654056	0.0585893	0.0654662	0.0657493	0.065302	0.065302	0.0723152	0.0719945	0.0858073	0.0787731	0.0719952	0.0864323	0.0790279	0.0791749	0.0858699	0.0816073	0.0534029	0.0328646	0.0397116	0.039737	0.0466389	0.0465946	0.0539395	0.0531168	0.0605903	0.0602093	0.0602162	0.0397197	0.0464477	0.0465448	0.0466665	0.0464079	0.0397197	0.0465598	0.0397197	0.0534397	0.0540284	0.0534885	0.0464477	0.0605045
D4	0.135346	0.126223	0.112704	0.126857	0.0529257	0.0603261	0.0663979	0.0666071	0.0663383	0.0665308	0.0596096	0.0665933	0.0668855	0.0664238	0.0664238	0.0735444	0.0732138	0.0872263	0.0800903	0.0732149	0.0878694	0.0803528	0.0805041	0.0872903	0.0830038	0.0831233	0.0613994	0.0687072	0.0619925	0.0692697	0.0692064	0.0770912	0.0758889	0.0839418	0.0833961	0.0834174	0.0619618	0.0689822	0.0691296	0.0693138	0.0689178	0.0619618	0.0691478	0.0619618	0.0763643	0.0772	0.0764364	0.0689822	0.0838228
E5	0.127061	0.118151	0.10472	0.118747	0.0459053	0.0531512	0.0592347	0.05942	0.0591828	0.0593521	0.0525239	0.059408	0.0596658	0.0592584	0.0592584	0.066271	0.0659749	0.0798033	0.0727682	0.0659743	0.0803894	0.0730051	0.0731421	0.0798633	0.0754332	0.0755312	0.0541093	0.0612993	0.0546409	0.0618155	0.0617582	0.0694846	0.068406	0.0762855	0.0757937	0.0758096	0.0546148	0.0615593	0.0616902	0.0618542	0.0615032	0.0546148	0.0617078	0.0546148	0.0688315	0.0695882	0.0688959	0.0615593	0.0761771
E8	0.134993	0.125902	0.112419	0.126533	0.052806	0.0601869	0.0662453	0.0664534	0.0661859	0.0663775	0.0594738	0.0664397	0.0667305	0.066271	0.066271	0.073373	0.073044	0.0870197	0.0799028	0.073045	0.0876598	0.080164	0.0803146	0.0870835	0.0828031	0.075749	0.0612556	0.0685439	0.061846	0.0691041	0.0690411	0.0769036	0.0757071	0.0837366	0.0831936	0.0832148	0.0618155	0.068818	0.0689647	0.069148	0.0687539	0.0618155	0.0689829	0.0618155	0.0761802	0.077012	0.076252	0.068818	0.0836182
E11	0.135164	0.126059	0.11256	0.126691	0.0528674	0.0602579	0.0663229	0.0665315	0.0662634	0.0664555	0.0595432	0.0665178	0.0668093	0.0663487	0.0663487	0.0734597	0.07313	0.0871233	0.0799973	0.073131	0.0877649	0.0802591	0.0804101	0.0871872	0.0829041	0.0830232	0.061329	0.0686268	0.0619207	0.0691882	0.069125	0.0769984	0.075799	0.0838398	0.0832955	0.0833167	0.0618901	0.0689013	0.0690484	0.0692322	0.0688371	0.0618901	0.0690666	0.0618901	0.0762732	0.0771069	0.0763451	0.0689013	0.0837211
Hct-S23	0.126733	0.131877	0.112091	0.118061	0.0736297	0.0813822	0.0873308	0.0876073	0.0872479	0.0875078	0.080412	0.0875884	0.0879795	0.0735645	0.0735645	0.0807763	0.080412	0.0945739	0.0873553	0.080415	0.109415	0.101624	0.101815	0.108689	0.090505	0.0695793	0.048032	0.0760837	0.0681668	0.0614573	0.0614005	0.0690787	0.0680122	0.0758416	0.0753555	0.075371	0.0542992	0.0612038	0.0613334	0.0614954	0.0611485	0.0542992	0.0473516	0.0542992	0.0684328	0.0691814	0.0618026	0.0612038	0.0757344
D8	0.188079	0.124182	0.177138	0.139467	0.116634	0.125145	0.116754	0.117129	0.116634	0.116996	0.109597	0.117102	0.131848	0.116789	0.116789	0.12448	0.132808	0.153168	0.131206	0.123934	0.147507	0.145908	0.146179	0.153255	0.135674	0.0837972	0.0619684	0.0903151	0.0542656	0.0754073	0.0753404	0.0832185	0.0819374	0.0899923	0.0894132	0.0894389	0.0681358	0.0750993	0.0752576	0.0754553	0.075029	0.0681358	0.0752759	0.0681358	0.082445	0.0833287	0.0692402	0.0750993	0.0754063
D6	0.174608	0.146768	0.153695	0.16253	0.110124	0.118573	0.124352	0.124752	0.124221	0.124611	0.117137	0.124723	0.125301	0.124387	0.124387	0.132165	0.131561	0.132581	0.130766	0.123523	0.139404	0.1312	0.131445	0.138469	0.143609	0.112873	0.0903214	0.11951	0.0821597	0.103902	0.103817	0.112152	0.110424	0.119	0.118223	0.118277	0.0963537	0.103483	0.103701	0.103972	0.103379	0.0963537	0.103718	0.0963537	0.105133	0.112267	0.104472	0.103483	0.118838
Scb2-2	0.182235	0.139674	0.161276	0.155358	0.103154	0.111507	0.117345	0.117724	0.117224	0.11759	0.110154	0.117696	0.118241	0.11738	0.11738	0.12511	0.124537	0.125513	0.123777	0.116561	0.132327	0.13837	0.138628	0.131438	0.136371	0.120111	0.0974105	0.121362	0.0891492	0.111013	0.110924	0.11936	0.117522	0.126216	0.12539	0.125453	0.103406	0.110567	0.1108	0.111088	0.0964221	0.103406	0.110815	0.103406	0.112315	0.119474	0.111619	0.110567	0.126046
Scb2-3	0.174677	0.146818	0.15375	0.162589	0.110154	0.118608	0.124388	0.124789	0.124258	0.124648	0.11717	0.12476	0.125339	0.124423	0.124423	0.132206	0.131601	0.132622	0.130806	0.123559	0.139449	0.131241	0.131486	0.138513	0.143658	0.112905	0.0903435	0.119546	0.0821785	0.10393	0.103844	0.112183	0.110454	0.119035	0.118257	0.118311	0.0963779	0.10351	0.103728	0.103999	0.103406	0.0963779	0.103745	0.0963779	0.105162	0.112299	0.1045	0.10351	0.118873
Sct1-1	0.166517	0.139115	0.145702	0.154727	0.102751	0.111065	0.116884	0.117259	0.116763	0.117126	0.109723	0.117232	0.117772	0.116918	0.116918	0.124613	0.124045	0.125014	0.123291	0.116106	0.131799	0.1237	0.123931	0.130917	0.135814	0.105346	0.0830084	0.111941	0.0749734	0.0965323	0.0964517	0.10466	0.103049	0.111482	0.110757	0.110803	0.0890644	0.0961421	0.0963444	0.096596	0.0960474	0.0890644	0.0963619	0.0890644	0.0976859	0.104775	0.097063	0.0961421	0.111329
Sct1-3	0.165912	0.138596	0.145146	0.154165	0.102219	0.110487	0.116284	0.116656	0.116165	0.116524	0.109158	0.116629	0.117164	0.116318	0.116318	0.123974	0.123411	0.125295	0.123564	0.116361	0.132097	0.123975	0.124207	0.131211	0.135106	0.104917	0.0826555	0.111492	0.0746519	0.0961364	0.0960562	0.104235	0.102635	0.111037	0.110317	0.110362	0.0886943	0.0957489	0.0959498	0.0961996	0.0956549	0.0886943	0.0959673	0.0886943	0.0972825	0.104349	0.0966635	0.0957489	0.110885
Sct1-4	0.174605	0.146761	0.153688	0.162525	0.110115	0.118564	0.124343	0.124744	0.124213	0.124602	0.117128	0.124714	0.125293	0.124378	0.124378	0.132157	0.131553	0.132573	0.130757	0.123514	0.139396	0.131192	0.131437	0.138461	0.143602	0.112864	0.0903121	0.119501	0.0821507	0.103893	0.103808	0.112143	0.110414	0.118991	0.118214	0.118268	0.0963444	0.103474	0.103692	0.103962	0.10337	0.0963444	0.103708	0.0963444	0.105124	0.112258	0.104463	0.103474	0.118829
Sct1-5	0.174345	0.146545	0.153455	0.162287	0.109949	0.118385	0.124157	0.124557	0.124028	0.124416	0.116953	0.124528	0.125105	0.124192	0.124192	0.13196	0.131358	0.132375	0.130564	0.123331	0.13919	0.130998	0.131242	0.138257	0.143386	0.112691	0.0901725	0.119319	0.0820241	0.103735	0.10365	0.111971	0.110248	0.118811	0.118036	0.11809	0.0961974	0.103317	0.103534	0.103804	0.103213	0.0961974	0.103551	0.0961974	0.104963	0.112087	0.104303	0.103317	0.11865
Sct2-5	0.174605	0.146761	0.153688	0.162525	0.110115	0.118564	0.124343	0.124744	0.124213	0.124602	0.117128	0.124714	0.125293	0.124378	0.124378	0.132157	0.131553	0.132573	0.130757	0.123514	0.139396	0.131192	0.131437	0.138461	0.143602	0.112864	0.0903121	0.119501	0.0821507	0.103893	0.103808	0.112143	0.110414	0.118991	0.118214	0.118268	0.0963444	0.103474	0.103692	0.103962	0.10337	0.0963444	0.103708	0.0963444	0.105124	0.112258	0.104463	0.103474	0.118829
Sct2-1	0.174536	0.146696	0.15362	0.162458	0.110058	0.118504	0.124282	0.124682	0.124152	0.124541	0.117069	0.124653	0.125231	0.124317	0.124317	0.132094	0.13149	0.13251	0.130696	0.123454	0.139332	0.13113	0.131375	0.138397	0.143536	0.112805	0.0902605	0.119441	0.0821026	0.0969823	0.103752	0.112084	0.110357	0.118931	0.118154	0.118208	0.0962911	0.103418	0.103636	0.103906	0.103314	0.0962911	0.103653	0.0962911	0.105067	0.112199	0.104406	0.103418	0.1112
Sct2-4	0.175701	0.14766	0.154664	0.163522	0.110793	0.1193	0.125105	0.125511	0.124973	0.125368	0.117847	0.125481	0.126067	0.125141	0.125141	0.132969	0.132358	0.133389	0.131554	0.124267	0.140252	0.131994	0.132242	0.139305	0.144501	0.113571	0.0908767	0.120249	0.0826604	0.104537	0.104451	0.112843	0.111094	0.11973	0.118944	0.118999	0.0969405	0.104113	0.104333	0.104607	0.104008	0.0969405	0.10435	0.0969405	0.105782	0.112958	0.105113	0.104113	0.119567
4-1	0.158045	0.124618	0.142912	0.139958	0.0805853	0.0884548	0.0943611	0.0946604	0.0942699	0.0945531	0.087399	0.0946395	0.0950646	0.0943928	0.0943928	0.101798	0.101338	0.1158	0.108411	0.101349	0.116651	0.108769	0.108972	0.115876	0.11219	0.0910237	0.0690253	0.0975625	0.061208	0.0824907	0.082419	0.0904072	0.0890158	0.0971957	0.0965682	0.0966001	0.0751535	0.0821549	0.082328	0.0825438	0.0820767	0.0751535	0.0823463	0.0751535	0.0895683	0.09052	0.0829476	0.0821549	0.0970613
4-2	0.158539	0.124999	0.143358	0.140387	0.0808301	0.0887259	0.094647	0.094948	0.0945552	0.0948401	0.0876639	0.094927	0.0953546	0.0946788	0.0946788	0.102107	0.101645	0.116151	0.10874	0.101656	0.117007	0.109099	0.109304	0.116228	0.112539	0.0913081	0.0692404	0.0978665	0.061397	0.0827454	0.0826733	0.0906885	0.0892888	0.0974967	0.0968655	0.0968977	0.075385	0.0824077	0.0825818	0.0827988	0.0823289	0.075385	0.0826001	0.075385	0.0898446	0.0908016	0.0832049	0.0824077	0.0973615
Hct-S24	0.165398	0.126315	0.150197	0.140054	0.0873997	0.0953659	0.101217	0.101538	0.101118	0.101424	0.0942288	0.101516	0.101973	0.10125	0.10125	0.108707	0.108217	0.122756	0.115323	0.108231	0.123656	0.101487	0.115918	0.122834	0.119295	0.0980771	0.0759608	0.104625	0.0680494	0.0894252	0.0893491	0.097427	0.0959312	0.104215	0.103541	0.10358	0.0820395	0.0890632	0.0892503	0.0894833	0.0889772	0.0820395	0.0892683	0.0820395	0.0965264	0.0975411	0.0899175	0.0890632	0.104072
Hct-S25	0.165016	0.124184	0.149849	0.139471	0.0871995	0.0951458	0.100987	0.101306	0.100888	0.101192	0.0940138	0.101284	0.101739	0.10102	0.10102	0.108459	0.107971	0.122478	0.115062	0.107985	0.123374	0.11544	0.115654	0.122556	0.119018	0.0978468	0.0757819	0.104381	0.0678901	0.0892171	0.0891413	0.0971992	0.0957099	0.103973	0.103302	0.10334	0.0818487	0.0888567	0.089043	0.089275	0.0887711	0.0818487	0.089061	0.0818487	0.0963025	0.097313	0.0897073	0.0888567	0.10383
Hct-S26	0.150151	0.117162	0.13514	0.132358	0.073524	0.0812662	0.0872094	0.0874852	0.0871267	0.087386	0.0802984	0.0874663	0.0878565	0.0872399	0.0872399	0.0945651	0.0941392	0.108472	0.101154	0.0941468	0.109269	0.101487	0.101677	0.108545	0.104714	0.0836722	0.0618718	0.0901826	0.0541805	0.0752941	0.0752274	0.0830947	0.0818169	0.089861	0.0892834	0.089309	0.0680322	0.0749868	0.0751448	0.0753419	0.0749168	0.0680322	0.075163	0.0680322	0.0823232	0.0832047	0.0757123	0.0749868	0.089736
Hct-S27	0.165342	0.131613	0.150142	0.147038	0.0873573	0.0953208	0.101171	0.101492	0.101072	0.101377	0.0941846	0.101469	0.101926	0.101204	0.101204	0.108659	0.10817	0.122706	0.115274	0.108183	0.123605	0.115653	0.115869	0.122784	0.119243	0.0980305	0.0759212	0.104577	0.0680131	0.0893815	0.0893055	0.0973807	0.0958859	0.104167	0.103494	0.103532	0.0819983	0.0890198	0.0892068	0.0894396	0.0889338	0.0819983	0.0892248	0.0819983	0.0964807	0.0974948	0.0898735	0.0890198	0.104024
Hct-S28	0.158039	0.12461	0.142904	0.13995	0.0805765	0.0884457	0.094352	0.0946512	0.0942608	0.094544	0.08739	0.0946304	0.0950554	0.0943837	0.0943837	0.101788	0.101329	0.115791	0.108402	0.10134	0.116642	0.10876	0.108963	0.115867	0.112181	0.0910144	0.0690169	0.0975532	0.0612001	0.0824816	0.0824099	0.0903979	0.0890067	0.0971864	0.0965589	0.0965908	0.0751448	0.0821459	0.082319	0.0825347	0.0820677	0.0751448	0.0823373	0.0751448	0.0895591	0.0905107	0.0829385	0.0821459	0.097052
GigtIV	0.202589	0.140506	0.154592	0.119116	0.166198	0.175722	0.166392	0.166942	0.166198	0.166752	0.158787	0.166898	0.175609	0.151323	0.151323	0.159533	0.158787	0.163878	0.155935	0.148424	0.180287	0.186219	0.186564	0.179053	0.172033	0.189071	0.164542	0.16791	0.188521	0.181467	0.181349	0.18318	0.188032	0.182044	0.187819	0.189165	0.173057	0.176887	0.181135	0.181603	0.16568	0.173057	0.171812	0.173057	0.18925	0.19109	0.189439	0.18075	0.197918
Or-G_Q5I2B1	0.436254	0.337649	0.37603	0.362629	0.341417	0.339898	0.341974	0.343196	0.341417	0.342795	0.332814	0.343067	0.362311	0.337011	0.337011	0.334164	0.344982	0.375566	0.35563	0.346155	0.391175	0.389552	0.397395	0.388249	0.366047	0.359978	0.339875	0.345955	0.330617	0.354906	0.354789	0.344907	0.343433	0.356212	0.373228	0.373974	0.344128	0.353505	0.354308	0.355226	0.335531	0.344128	0.354114	0.344128	0.364337	0.358933	0.354254	0.353505	0.37571
Or-A_Q5I4B8	0.455377	0.384046	0.39795	0.409792	0.368155	0.381756	0.38286	0.387413	0.38538	0.386965	0.376667	0.387259	0.389489	0.38114	0.38114	0.378547	0.371838	0.395058	0.384704	0.375169	0.402863	0.401191	0.408983	0.399881	0.411457	0.393687	0.362074	0.365357	0.358658	0.373499	0.38321	0.39663	0.390021	0.384722	0.401723	0.373198	0.372381	0.381835	0.382692	0.372014	0.363785	0.372381	0.382456	0.372381	0.39281	0.376353	0.3804	0.381835	0.394816
Avt-1_Q5R231	0.723764	0.720553	0.711682	0.748932	0.756236	0.7788	0.758215	0.755711	0.748595	0.760274	0.745083	0.760785	0.761892	0.752174	0.752174	0.754564	0.761676	0.787211	0.754265	0.748974	0.789415	0.770576	0.771921	0.804818	0.778629	0.757443	0.712216	0.738195	0.700936	0.728001	0.722653	0.729403	0.729488	0.73116	0.73471	0.740181	0.712388	0.725294	0.72706	0.722525	0.723438	0.712388	0.707542	0.712388	0.728299	0.74674	0.725748	0.725294	0.757995
Avt-II_D2YZQ3	0.73738	0.734184	0.725192	0.762802	0.770235	0.793046	0.772266	0.76982	0.762574	0.774361	0.759042	0.774878	0.776007	0.766189	0.766189	0.768617	0.775702	0.801395	0.768294	0.76294	0.803592	0.784562	0.785923	0.819072	0.792931	0.771579	0.726004	0.752342	0.714648	0.741927	0.736605	0.743379	0.743372	0.745149	0.748612	0.754187	0.726192	0.739186	0.740982	0.736439	0.737279	0.726192	0.721285	0.726192	0.742225	0.760815	0.729621	0.739186	0.765859
PsTX-20A_P0DL55	0.73738	0.734184	0.725192	0.762802	0.770235	0.793046	0.772266	0.76982	0.762574	0.774361	0.759042	0.774878	0.776007	0.766189	0.766189	0.768617	0.775702	0.801395	0.768294	0.76294	0.803592	0.784562	0.785923	0.819072	0.792931	0.771579	0.726004	0.752342	0.714648	0.741927	0.736605	0.743379	0.743372	0.745149	0.748612	0.754187	0.726192	0.739186	0.740982	0.736439	0.737279	0.726192	0.721285	0.726192	0.742225	0.760815	0.729621	0.739186	0.765859
Pst-I_P0DL56	0.734396	0.726839	0.726372	0.755451	0.767375	0.790277	0.769409	0.766935	0.759671	0.771509	0.756121	0.772029	0.77316	0.763301	0.763301	0.765736	0.772871	0.798688	0.765417	0.760042	0.8009	0.781793	0.783159	0.816457	0.790151	0.7687	0.722909	0.749339	0.711495	0.738904	0.733542	0.740355	0.740368	0.742133	0.745638	0.751226	0.723094	0.736153	0.737954	0.733383	0.734245	0.723094	0.718168	0.723094	0.739204	0.757881	0.736585	0.736153	0.76928
Src-1_Q86FQ0	0.716749	0.718301	0.731441	0.708378	0.697949	0.694653	0.699716	0.702557	0.697949	0.701629	0.686949	0.702117	0.707192	0.685188	0.685188	0.700576	0.713189	0.704923	0.662884	0.675395	0.728713	0.707568	0.716222	0.738402	0.678551	0.688671	0.654639	0.715122	0.670318	0.669634	0.682813	0.702225	0.68935	0.707268	0.700892	0.692019	0.667494	0.680065	0.681723	0.677223	0.678378	0.667494	0.680737	0.667494	0.685514	0.689667	0.679673	0.680065	0.699154
Ten-C_Q86FQ0	0.520536	0.492099	0.487668	0.521172	0.498324	0.496082	0.518183	0.520113	0.498324	0.51949	0.507594	0.519861	0.505785	0.51305	0.51305	0.512071	0.502696	0.51416	0.503817	0.500118	0.531725	0.499941	0.507173	0.527611	0.532639	0.49349	0.458156	0.50362	0.452812	0.469708	0.480508	0.474678	0.487313	0.482432	0.500578	0.477704	0.468265	0.47871	0.479816	0.473361	0.477765	0.468265	0.47939	0.468265	0.490962	0.485677	0.478133	0.47871	0.493635
EqII	0.520536	0.492099	0.487668	0.521172	0.498324	0.496082	0.518183	0.520113	0.498324	0.51949	0.507594	0.519861	0.505785	0.51305	0.51305	0.512071	0.502696	0.51416	0.503817	0.500118	0.531725	0.499941	0.507173	0.527611	0.532639	0.49349	0.458156	0.50362	0.452812	0.469708	0.480508	0.474678	0.487313	0.482432	0.500578	0.477704	0.468265	0.47871	0.479816	0.473361	0.477765	0.468265	0.47939	0.468265	0.490962	0.485677	0.478133	0.47871	0.493635
EqIV	0.54841	0.52463	0.503256	0.554233	0.553126	0.550658	0.573509	0.57565	0.553126	0.574958	0.56256	0.575354	0.560848	0.568306	0.568306	0.567243	0.557677	0.574891	0.564256	0.560255	0.593156	0.560139	0.567568	0.588566	0.589048	0.53249	0.496318	0.54323	0.48593	0.503172	0.514136	0.508419	0.500609	0.516161	0.534336	0.511208	0.501645	0.512224	0.513396	0.506999	0.511189	0.501645	0.512901	0.501645	0.524667	0.519485	0.513537	0.512224	0.527525
EqV	0.54841	0.52463	0.503256	0.554233	0.553126	0.550658	0.573509	0.57565	0.553126	0.574958	0.56256	0.575354	0.560848	0.568306	0.568306	0.567243	0.557677	0.574891	0.564256	0.560255	0.593156	0.560139	0.567568	0.588566	0.589048	0.53249	0.496318	0.54323	0.48593	0.503172	0.514136	0.508419	0.500609	0.516161	0.534336	0.511208	0.501645	0.512224	0.513396	0.506999	0.511189	0.501645	0.512901	0.501645	0.524667	0.519485	0.513537	0.512224	0.527525
fraC_B9W5G6	0.584545	0.543498	0.567397	0.574097	0.578246	0.575669	0.598931	0.595952	0.578246	0.600449	0.587781	0.600858	0.586121	0.59367	0.59367	0.592567	0.563532	0.600401	0.609116	0.604853	0.61035	0.61241	0.620132	0.614369	0.615009	0.591778	0.553704	0.597627	0.548249	0.566573	0.57285	0.572472	0.574229	0.589633	0.599107	0.574918	0.564849	0.572926	0.577293	0.570818	0.555277	0.564849	0.576644	0.564849	0.589089	0.583962	0.575494	0.575966	0.592382
bp-1_C5NSL2	0.560238	0.488513	0.522917	0.51715	0.542697	0.549394	0.543826	0.540596	0.523688	0.545202	0.533049	0.545586	0.54268	0.538653	0.538653	0.537375	0.547213	0.573774	0.543921	0.540001	0.579025	0.567313	0.574791	0.568181	0.558826	0.531843	0.496038	0.511701	0.478041	0.505897	0.500598	0.511216	0.485535	0.530179	0.525877	0.507282	0.493548	0.504002	0.505148	0.491732	0.49629	0.493548	0.490154	0.493548	0.516297	0.511132	0.516937	0.504002	0.529636
UcI_C9EIC7	0.586445	0.497639	0.547538	0.509977	0.545527	0.562754	0.543635	0.543453	0.526548	0.54804	0.535894	0.548425	0.558267	0.546379	0.546379	0.545353	0.575507	0.573276	0.549622	0.538553	0.585279	0.569435	0.561476	0.580761	0.566611	0.542748	0.506548	0.548723	0.528449	0.529249	0.535093	0.530481	0.536555	0.542423	0.560604	0.539284	0.527661	0.538327	0.539548	0.5332	0.528278	0.527661	0.538999	0.527661	0.550902	0.545801	0.541682	0.538327	0.553901
H_crispa_f	0.724947	0.726463	0.739771	0.716559	0.706143	0.702823	0.707934	0.710799	0.706143	0.709863	0.695151	0.710353	0.71541	0.693385	0.693385	0.708803	0.72138	0.713061	0.671025	0.683552	0.736897	0.715754	0.724415	0.746587	0.686712	0.696891	0.66277	0.723448	0.678501	0.677811	0.691013	0.710476	0.697495	0.715532	0.709097	0.700212	0.675654	0.688241	0.689913	0.685423	0.686529	0.675654	0.688905	0.675654	0.693715	0.697894	0.687858	0.688241	0.707389
H_crispa_h	0.496322	0.465795	0.481094	0.478174	0.502521	0.519474	0.522927	0.519518	0.513638	0.524279	0.512039	0.524663	0.515171	0.522673	0.522673	0.535669	0.532817	0.53064	0.504112	0.514872	0.53371	0.530458	0.528831	0.538162	0.542915	0.50728	0.470889	0.491304	0.474698	0.4755	0.481082	0.502339	0.488791	0.488555	0.498198	0.494421	0.47401	0.48471	0.485853	0.479266	0.464553	0.47401	0.470604	0.47401	0.497272	0.491888	0.497906	0.48471	0.50004
M_doreens_c	0.700785	0.721324	0.712434	0.711474	0.679658	0.676456	0.702884	0.705715	0.701119	0.70479	0.690196	0.705276	0.68015	0.688444	0.688444	0.703741	0.694719	0.686674	0.666265	0.6787	0.710073	0.689179	0.697712	0.719644	0.681837	0.670437	0.637015	0.696326	0.650072	0.649414	0.662346	0.681348	0.668924	0.686286	0.68015	0.671438	0.647345	0.659697	0.661298	0.656834	0.658093	0.647345	0.660378	0.647345	0.665003	0.669034	0.659287	0.659697	0.678361
[truncated: 48 more columns]

## Sheet: Caption
Table. Estimates of Evolutionary Divergence between Sequences
The number of amino acid substitutions per site from between sequences are shown. Analyses were conducted using the JTT matrix-based model [1]. The rate variation among sites was modeled with a gamma distribution (shape parameter = 1.7014). The analysis involved 98 amino acid sequences. All positions containing gaps and missing data were eliminated. There were a total of 163 positions in the fina…
1. Jones D.T., Taylor W.R., and Thornton J.M. (1992). The rapid generation of mutation data matrices from protein sequences. Computer Applications in the Biosciences 8: 275-282.
2. Kumar S., Stecher G., and Tamura K. (2016). MEGA7: Molecular Evolutionary Genetics Analysis version 7.0 for bigger datasets.Molecular Biology and Evolution 33:1870-1874.
Disclaimer: Although utmost care has been taken to ensure the correctness of the caption, the caption text is provided "as is" without any warranty of any kind. Authors advise the user to carefully check the caption prior to its use for any purpose and report any errors or problems to the authors immediately (www.megasoftware.net). In no event shall the authors and their employers be liable for a…
